# Supplementary material for: Epigenetic identification of mitogen-activated protein kinase 10 as a functional tumor suppressor and clinical significance for hepatocellular carcinoma
Source: PeerJ. 2021 Feb 2;9:e10810. doi: 10.7717/peerj.10810 (PMC7863782; doi:10.7717/peerj.10810)
Supplement: Supplemental Information 1 [file peerj-09-10810-s001.zip]

Archive with 12 entries (12 files):
- 1.pdf
- 2.pdf
- 3.pdf
- 4.pdf
- 5.pdf
- 6.pdf
- GAPDH.tif
- MAPK10.tif
- Original pictures.docx
- P53.tif
- PP53.tif
- Raw Data.xls
