# Supplementary material for: Epigenetic identification of mitogen-activated protein kinase 10 as a functional tumor suppressor and clinical significance for hepatocellular carcinoma
Source: PeerJ. 2021 Feb 2;9:e10810. doi: 10.7717/peerj.10810 (PMC7863782; doi:10.7717/peerj.10810)
Supplement: Supplemental Information 1 [file peerj-09-10810-s001.zip › Raw Data.xls]

## Sheet: Sheet1
Sample	B1	B2	B4	G0	G2
Lanes:	Lane 1	Lane 2	Lane 3	Lane 4	Lane 5
Rows	(IOD)	(IOD)	(IOD)	(IOD)	(IOD)
MAPK10	104.736	419.48	429.67	0	265.87
P53	0	852.2	396.26	0	395.96
p-P53	0	241.67	236.95	0	207.94
Caspase3	15.042	425.62	868.33	0	1039.7
Caspase8	63.183	447.54	575.17	0	266.08
GAPDH	1371.8	1461.4	1414	1062.5	1225.5
MAPK10/GAPDH	0.0763493	0.28704	0.303868	0	0.216948
P53/GAPDH	0	0.583139	0.28024	0	0.323101
p-P53/GAPDH	0	0.165369	0.167574	0	0.169678
Caspase3/GAPDH	0.0109652	0.291241	0.614095	0	0.848388
Caspase8/GAPDH	0.0460585	0.306241	0.406768	0	0.21712
